# Supplementary material for: The Social Side of Sleep: A Systematic Review of the Longitudinal Associations between Peer Relationships and Sleep Quality
Source: Int J Environ Res Public Health. 2023 Jan 21;20(3):2017. doi: 10.3390/ijerph20032017 (PMC9916135; doi:10.3390/ijerph20032017)
Supplement: Supplementary file 1 [file ijerph-20-02017-s001.zip]

Archive with 1 entries (1 files):
- ijerph-2135936-supplementary.pdf
